# Supplementary material for: A new biotechnology for in-planta gene editing and its application in promoting flavonoid biosynthesis in bamboo leaves
Source: Plant Methods. 2023 Mar 2;19:20. doi: 10.1186/s13007-023-00993-4 (PMC9979463; doi:10.1186/s13007-023-00993-4)
Supplement: Supplementary file 2 — Additional file 2: Table S1. The percentage of seedlings accumulated betalain after being infected by Agrobacterium strains harboring 35S:RUBY construct. [file 13007_2023_993_MOESM2_ESM.xls]

## Sheet: Sheet1
Table A1. The percentage of seedlings accumulated betalain after being infected by Agrobacterium strains harboring 35S::RUBY construct.
Agrobacterium tumefaciens strains	Height of seedlings	Number of positive seedlings	Total number of seedlings	Percentage (%)
AGL1	≤5 cm	50	65	76.9
	5~10 cm	5	13	38.5
LBA4404	≤5 cm	20	64	31.3
	5~10 cm	0	12	0
EHA105	≤5 cm	27	55	49.1
	5~10 cm	8	14	57.1
GV3101	≤5 cm	52	61	85.2
	5~10 cm	11	12	91.7
