# Supplementary material for: A new biotechnology for in-planta gene editing and its application in promoting flavonoid biosynthesis in bamboo leaves
Source: Plant Methods. 2023 Mar 2;19:20. doi: 10.1186/s13007-023-00993-4 (PMC9979463; doi:10.1186/s13007-023-00993-4)
Supplement: Supplementary file 3 — Additional file 3: Table S2. The sequence information of primers. [file 13007_2023_993_MOESM3_ESM.xls]

## Sheet: Sheet1
Table A2. The sequence information of primers.
Gene name	Primer sequence (5' à 3')	Application
RUBY	F: ATGGATCATGCGACCCTCG	For PCR amplification in infected bamboo leaves
	R: GTACTCGTAGAGCTGCTGCAC
PeVDE	F: TGTGGCTTCTAAAGCTCTGCAATCT	For gene cloning and sequencing
	R: TGTCAATGCTACAAGTCCTGGCA
PeVDE-Target1	F: GGCACTCCACGGTCCCAAATCTAG	For designing PeVDE gRNA target
	R: AAACCTAGATTTGGGACCGTGGAG
PeVDE-Target2	F: GGCATAGCCCTCACGCAGCACCGG	For designing PeVDE gRNA target
	R: AAACCCGGTGCTGCGTGAGGGCTA
CCR1-Target	F: GGCAGGTGGCGGAGCAGGCGGCGT	For designing bamboo CCR gRNA target of PH02Gene02696.t1 and PH02Gene11141.t1
	R: AAACACGCCGCCTGCTCCGCCACC
CCR2-Target	F: GGCAGAACTGGTACTGCTACGGCA	For designing bamboo CCR gRNA target of PH02Gene06795.t1, PH02Gene42850.t1, PH02Gene20528.t1, and PH02Gene28903.t1
	R: AAACTGCCGTAGCAGTACCAGTTC
CCR3-Target	F: GGCAGATCGCGGAGCGGGGCGCGT	For designing bamboo CCR gRNA target of PH02Gene42960.t1 and PH02Gene04803.t1
	R: AAACACGCGCCCCGCTCCGCGATC
CCR4-Target	F: GGCACTGGTACTGCTACGCGAAGA	For designing bamboo CCR gRNA target of PH02Gene32193.t1 and PH02Gene45555.t1
	R: AAACTCTTCGCGTAGCAGTACCAG
CCR5-Target	F: GGCACTGGTACTGCTACGCTAAGA	For designing bamboo CCR gRNA target of PH02Gene42984.t1
	R: AAACTCTTAGCGTAGCAGTACCAG
